# Supplementary material for: Harnessing Nuclear Magnetic Resonance Spectroscopy to Decipher Structure and Dynamics of Clathrate Hydrates in Confinement: A Perspective
Source: Molecules. 2024 Jul 18;29(14):3369. doi: 10.3390/molecules29143369 (PMC11279878; doi:10.3390/molecules29143369)
Supplement: Supplementary file 1 [file molecules-29-03369-s001.zip]

Archive with 1 entries (1 files):
- molecules-3064612-supplementary.pdf
